# Supplementary material for: Integrative sWGS: A New Paradigm for HRD Detection in Ovarian Cancer
Source: Int J Mol Sci. 2025 Dec 12;26(24):11968. doi: 10.3390/ijms262411968 (PMC12732861; doi:10.3390/ijms262411968)
Supplement: Supplementary file 1 [file ijms-26-11968-s001.zip]

Archive with 2 entries (2 files):
- figureS1.pptx
- File S1.xlsx
