# Supplementary material for: Integrative sWGS: A New Paradigm for HRD Detection in Ovarian Cancer
Source: Int J Mol Sci. 2025 Dec 12;26(24):11968. doi: 10.3390/ijms262411968 (PMC12732861; doi:10.3390/ijms262411968)
Supplement: Supplementary file 1 [file ijms-26-11968-s001.zip › File S1.xlsx]

## Sheet: Sheet1
Patient Number	Test Name	Failure:	Gene status	GIstatus:	GI value:	BRCA1_status	BRCA2_status	BRCAstatus:	NPLP:	NVUS:	PLP1:	PLP2:	PLP3:	PLP4:	PLP5:	PLP6:	Date of Birth:	Sex:
1	panel 1	no	positive_lp			negative	negative	negative	1	0	TP53;7;NM_000546;c.754_762del;p.Leu252_Ile254del;Likely Pathogenic variant;43						1963-03-27	FEMALE
1	panel 3	no		high	0.89	negative	negative	negative	0	0							1963-03-27	FEMALE
2	panel 1	no	positive_p			positive	negative	Positive	2	0	BRCA1;11;NM_007294;c.1687C>T;p.Gln563Ter;Pathogenic-Clinically significant variant;86	TP53;;NM_000546;c.376-5_387del;;Pathogenic variant;83					1968-06-10	FEMALE
3	panel 1	no	positive_p			negative	negative	Negative	1	0	TP53;8;NM_000546;c.814G>T;p.Val272Leu;Pathogenic variant;54						1983-06-21	FEMALE
3	panel 3	no		high	0.98	negative	negative	Negative	0	0							1983-06-21	FEMALE
4	panel 1	no	positive_p			negative	negative	Negative	1	0	TP53;5;NM_000546;c.395A>G;p.Lys132Arg;Pathogenic variant;84						1969-01-05	FEMALE
4	panel 3	no		Low	0.02	negative	negative	Negative	0	0							1969-01-05	FEMALE
5	panel 1	no	positive_p			negative	negative	Negative	1	0	ATM;63;NM_000051;c.9139C>T;p.Arg3047Ter;Pathogenic variant;83						1954-02-16	FEMALE
5	panel 3	no		low	0.01	negative	negative	Negative	0	0							1954-02-16	FEMALE
6	panel 1	no	positive_p			negative	negative	Negative	1	0	TP53;8;NM_000546;c.796G>A;p.Gly266Arg;Pathogenic variant;88						1955-12-04	FEMALE
6	panel 3	no		low	0.09	negative	negative	Negative	0	0							1955-12-04	FEMALE
7	panel 1	no	positive_lp			negative	negative	Negative	1	0	MUTYH;13;NM_001128425;c.1246C>T;p.Gln416Ter;Likely Pathogenic variant;53						1954-08-25	FEMALE
7	panel 3	no		high	0.53	negative	negative	Negative	0	0							1954-08-25	FEMALE
8	BRCA1/2 status		negative			negative	negative	Negative									1963-06-08	FEMALE
8	panel 3	no		high	0.96	negative	negative	Negative	0	0							1963-06-08	FEMALE
10	panel 1	no	positive_p			positive	negative	Positive	2	0	BRCA1;10;NM_007294;c.3607C>T;p.Arg1203*;Pathogenic-Clinically significant variant;94%	TP53;8;NM_000546;c.856G>A;p.Glu286Lys;Pathogenic variant;93%					1954-08-27	FEMALE
11	panel 1	no	positive_p			negative	negative	Negative	2	0	BLM;7;;c.1642C>T;p.Gln548Ter;Pathogenic variant;65	TP53;6;NM_000546;c.638G>T;p.Arg213Leu;Likely Pathogenic variant;46					1952-03-15	FEMALE
11	panel 3	no		high	0.86	negative	negative	Negative	0	0							1952-03-15	FEMALE
12	panel 1	no	positive_p			negative	negative	Negative	1	0	TP53;5;NM_000546;c.395A>G;p.Lys132Arg;Pathogenic variant;83						1945-01-21	FEMALE
12	panel 3	no		high	0.77	negative	negative	Negative	0	0							1945-01-21	FEMALE
13	panel 1	no	positive_p			negative	positive	Positive	4	0	BRCA2;24;NM_000059;c.9253dup;p.Thr3085AsnfsTer26;Pathogenic-Clinically significant variant;21	MSH6;4;NM_000179;c.2690dup;p.Asn897LysfsTer3;Pathogenic-Clinically significant variant;44	PTEN;5;NM_000314;c.335T>C;p.Leu112Pro;Pathogenic variant;45	RNF43;9;NM_017763;c.1976del;p.Gly659ValfsTer41;Pathogenic variant;40			1974-10-04	FEMALE
14	panel 1	no	positive_p			negative	negative	Negative	2	0	BRIP1;5;NM_032043;c.484C>T;p.Arg162Ter;Pathogenic variant;74	TP53;5;NM_000546;c.524G>A;p.Arg175His;Pathogenic variant;45					1961-01-05	FEMALE
14	panel 3	no		low	0.08	negative	negative	negative	0	0							1961-01-05	FEMALE
15	panel 1	no	positive_p			negative	negative	Negative	1	0	TP53;7;NM_000546;c.742C>T;p.Arg248Trp;Pathogenic variant;39						1960-03-27	FEMALE
15	panel 1	no		Low	0.14	negative	negative	Negative	1	0	TP53;7;NM_000546;c.742C>T;p.Arg248Trp;Pathogenic variant;39						1960-03-27	FEMALE
17	panel 1	no	positive_lp			negative	negative	Negative	1	0	BARD1;7;NM_000465;c.1570_1579del;p.Asn524Valfs*13;Likely Pathogenic variant;34						1956-02-19	FEMALE
17	panel 3	no		low	0.01	negative	negative	Negative	0	0							1956-02-19	FEMALE
18	panel 1	no	positive_p			negative	negative	Negative	1	0	TP53;6;NM_000546;c.644G>T;p.Ser215Ile;Pathogenic variant;62						1961-06-08	FEMALE
18	panel 3	no		high	0.92	negative	negative	Negative	0	0							1961-06-08	FEMALE
19	panel 1	no	positive_p			positive	negative	Positive	2	0	BRCA1;10;NM_007294;c.843_846del;p.Ser282TyrfsTer15;Likely Pathogenic-Clinically significant variant;63	TP53;6;NM_000546;c.659A>G;p.Tyr220Cys;Pathogenic variant;32					1963-05-08	FEMALE
20	panel 1	no	positive_p			negative	negative	Negative	1	0	TP53;5;NM_000546;c.376-1G>T;-;Pathogenic variant;87						1980-02-16	FEMALE
20	panel 3	no		high	0.91	negative	negative	Negative	0	0							1980-02-16	FEMALE
21	panel 1	no	negative			negative	negative	Negative	0	0							1958-01-28	FEMALE
21	panel 1	no		high	0.51	negative	negative	Negative	0	0							1958-01-28	FEMALE
22	panel 1	no	positive_p			negative	positive	Positive	2	0	BRCA2;11;NM_000059;c.3975_3978dup;p.Ala1327CysfsTer4;Pathogenic-Clinically significant variant;46	TP53;5;NM_000546;c.503A>G;p.His168Arg;Pathogenic variant;29					1962-06-25	FEMALE
24	panel 1	no	positive_lp			negative	negative	Negative	1	0	TP53;5;NM_000546;c.402T>A;p.Phe134Leu;Likely Pathogenic variant;61%						1954-06-07	FEMALE
24	panel 3	no		Low	0.02	negative	negative	Negative	0	0							1954-06-07	FEMALE
25	panel 1	no	positive_p			negative	negative	Negative	1	0	TP53;8;NM_000546;c.842A>G;p.Asp281Gly;Pathogenic variant;59						1968-09-29	FEMALE
25	panel 3	no		low	0.14	negative	negative	Negative	0	0							1968-09-29	FEMALE
26	panel 1	no	positive_p			negative	negative	Negative	1	0	TP53;8;NM_000546;c.818G>A;p.Arg273His;Pathogenic variant;44						1952-09-02	FEMALE
26	panel 3	no		low	0.1	negative	negative	negative	0	0							1952-09-02	FEMALE
27	panel 1	no	negative			negative	negative	Negative	0	0							1958-12-16	FEMALE
27	panel 1	no		Low	0.01	negative	negative	Negative	0	0							1958-12-16	FEMALE
28	panel 1	no	positive_p			negative	negative	Negative	2	0	TP53;5;NM_000546;c.493C>T;p.Gln165*;Pathogenic variant;78	CHEK2;4;NM_007194;c.470T>C;p.Ile157Thr;Likely Pathogenic variant;80					1960-10-13	FEMALE
28	panel 3	no		low	0.01	negative	negative	Negative	0	0							1960-10-13	FEMALE
29	panel 1	no	positive_p			positive	negative	Positive	2	0	BRCA1;19;NM_007294;c.5266dup;p.Gln1756ProfsTer74;Pathogenic-Clinically significant variant;81	TP53;5;NM_000546;c.488A>G;p.Tyr163Cys;Pathogenic variant;68					1981-08-11	FEMALE
30	panel 1	no	positive_lp			negative	negative	Negative	1	0	TP53;8;NM_000546;c.919+1G>T;;Likely Pathogenic variant;78						1963-10-09	FEMALE
30	panel 3	no		high	0.98	negative	negative	Negative	0	0							1963-10-09	FEMALE
31	panel 1	no	positive_p			positive	negative	Positive	2	0	BRCA1;19;NM_007294;c.5266dup;p.Gln1756ProfsTer74;Pathogenic-Clinically significant variant;72%	TP53;8;NM_000546;c.817C>T;p.Arg273Cys;Pathogenic variant;40%					1970-01-31	FEMALE
33	panel 1	no	positive_lp			negative	negative	Negative	1	0	TP53;7;NM_000546;c.747G>T;p.Arg249Ser;Likely Pathogenic variant;87						1970-01-08	FEMALE
33	panel 3	no		Low	0.14	negative	negative	Negative	0	0							1970-01-08	FEMALE
34	panel 1	no	positive_p			negative	negative	Negative	2	0	BAP1;1;;c.1050_1056del;p.Thr351LeufsTer9;Pathogenic variant;80	TP53;6;NM_000546;c.574C>T;p.Gln192Ter;Pathogenic variant;72					1965-07-07	FEMALE
34	panel 1	no		high	0.99	negative	negative	Negative	2	0	BAP1;1;;c.1050_1056del;p.Thr351LeufsTer9;Pathogenic variant;80	TP53;6;NM_000546;c.574C>T;p.Gln192Ter;Pathogenic variant;72					1965-07-07	FEMALE
36	panel 1	no	positive_p			negative	negative	Negative	1	0	TP53;7;NM_000546;c.743G>A;;p.Arg248Gln;Pathogenic variant;56%						1959-05-25	FEMALE
36	panel 3	no		low	0.4	negative	negative	Negative	0	0							1959-05-25	FEMALE
37	panel 1	no	negative			negative	negative	Negative	0	0							1968-10-05	FEMALE
37	panel 3	no		low	0.08	negative	negative	negative	0	0							1968-10-05	FEMALE
38	panel 1	no	negative			negative	negative	Negative	0	0							1973-07-01	FEMALE
38	panel 3	no		low	0.01	negative	negative	Negative	0	0							1973-07-01	FEMALE
39	panel 1	no	negative			negative	negative	Negative	0	0							1978-03-20	FEMALE
39	panel 3	no		low	0.01	negative	negative	Negative	0	0							1978-03-20	FEMALE
40	panel 1	no	negative			negative	negative	Negative	0	0							1957-07-06	FEMALE
40	panel 3	no		high	0.56	negative	negative	Negative	0	0							1957-07-06	FEMALE
41	panel 1	no	positive_p			negative	negative	Negative	1	0	TP53;8;NM_000546;c.830G>T;p.Cys277Phe;Pathogenic variant;79						1961-05-12	FEMALE
41	panel 3	no		low	0.22	negative	negative	Negative	0	0							1961-05-12	FEMALE
42	panel 1	no	positive_p			negative	negative	Negative	1	0	TP53;5;NM_000546;c.528C>A;p.Cys176*;Pathogenic variant;10						1955-04-22	FEMALE
42	panel 3	no		high	0.78	negative	negative	Negative	0	0							1955-04-22	FEMALE
43	panel 1	no	positive_p			negative	negative	Negative	1	0	TP53;5;NM_000546;c.488A>G;p.Tyr163Cys;Pathogenic variant;59						1953-05-14	FEMALE
43	panel 3	no		low	0.04	negative	negative	Negative	0	0							1953-05-14	FEMALE
44	panel 1	no	positive_p			negative	positive	Positive	3	0	BRCA2;11;NM_000059;c.4889C>G;p.Ser1630*;Pathogenic-Clinically significant variant;72	TP53;7;NM_000546;c.711G>A;p.Met237Ile;Pathogenic variant;56	NF1;48;NM_000267;c.7229_7239del;;p.Val2410Glufs*13;Likely Pathogenic variant;41				1959-08-06	FEMALE
45	panel 1	no	negative			negative	negative	Negative	0	0							1989-11-05	FEMALE
45	panel 1	no		low	0.01	negative	negative	Negative	0	0							1989-11-05	FEMALE
46	panel 1	no	positive_p			negative	negative	Negative	1	0	BRIP1;13;NM_032043;c.1822C>T;p.Gln608Ter;Pathogenic variant;52						1957-08-04	FEMALE
46	panel 3	no		high	0.62	negative	negative	negative	0	0							1957-08-04	FEMALE
47	panel 1	no	positive_p			negative	negative	Negative	1	0	TP53;;NM_000546;c.375+1G>A;;Pathogenic variant;66						1957-02-08	FEMALE
47	panel 1	no		Low	0.01	negative	negative	Negative	1	0	TP53;;NM_000546;c.375+1G>A;;Pathogenic variant;66						1957-02-08	FEMALE
48	panel 1	no	positive_p			negative	negative	Negative	1	1	TP53;5;NM_000546;c.376-2A>G;;Pathogenic variant;22						1956-02-06	FEMALE
48	panel 3	no		low	0.21	negative	negative	Negative	0	0							1956-02-06	FEMALE
50	panel 1	no	negative			negative	negative	Negative	0	0							1967-12-18	FEMALE
50	panel 3	no		low	0.03	negative	negative	Negative	0	0							1967-12-18	FEMALE
51	panel 1	no	positive_p			negative	negative	Negative	1	0	TP53;6;NM_000546;c.672+2T>C;;Pathogenic variant;29						1953-05-20	FEMALE
51	panel 3	no		low	0.07	negative	negative	Negative	0	0							1953-05-20	FEMALE
52	panel 1	no	negative			negative	negative	Negative	0	0							1981-07-29	FEMALE
52	panel 3	no		low	0.01	negative	negative	negative	0	0							1981-07-29	FEMALE
53	panel 1	no	positive_p			negative	negative	Negative	2	0	APC;16;NM_000038;c.2626C>T;p.Arg876Ter;Pathogenic variant;46	APC;11;NM_000038;c.1370C>A;p.Ser457Ter;Pathogenic variant;41					1958-03-26	FEMALE
53	panel 3	no		low	0.01	negative	negative	negative	0	0							1958-03-26	FEMALE
54	BRCA1/2 status		negative			negative	negative	Negative									1980-10-03	FEMALE
54	panel 3	no		low	0.05	negative	negative	Negative	0	0							1980-10-03	FEMALE
55	panel 1	no	negative			negative	negative	Negative	0	0							1950-09-25	FEMALE
55	panel 3	no		high	0.89	negative	negative	Negative	0	0							1950-09-25	FEMALE
56	panel 1	no	positive_p			negative	negative	Negative	0	0							1950-01-27	FEMALE
56	panel 3	no		low	0.01	negative	negative	Negative	0	0							1950-01-27	FEMALE
57	panel 1	no	positive_p			positive	negative	Positive	2	0	BRCA1;19;NM_007294;c.5266dup;p.Gln1756Profs*74;Pathogenic-Clinically significant variant;68	TP53;7;NM_000546;c.723del;p.Cys242Alafs*5;Pathogenic variant;50					1968-04-19	FEMALE
58	BRCA1/2 status		negative			Negative	Negative	Negative									1968-04-19	FEMALE
58	panel 3	no		high	0.98	negative	negative	Negative	0	0							1961-08-22	FEMALE
59	panel 1	no	positive_p			positive	negative	Positive	2	2	BRCA1;10;NM_007294;c.3770_3771del;p.Glu1257GlyfsTer9;Likely Pathogenic-Clinically significant variant;85	TP53;4;NM_000546;c.337T>G;p.Phe113Val;Pathogenic variant;82					1970-05-12	FEMALE
60	BRCA1/2 status		negative			Negative	Negative	Negative									1968-01-13	FEMALE
60	panel 3	no		low	0.02	negative	negative	negative	0	0							1968-01-13	FEMALE
61	panel 1	no	negative			negative	negative	Negative	0	0							1976-01-28	FEMALE
61	panel 3	no		low	0.01	negative	negative	Negative	0	0							1976-01-28	FEMALE
62	panel 1	no	negative			negative	negative	Negative	0	0							1951-07-31	FEMALE
62	panel 3	no		low	0.01	negative	negative	Negative	0	0							1951-07-31	FEMALE
64	panel 1	no	negative			negative	negative	Negative	0	0							1962-04-10	FEMALE
64	panel 3	no		low	0.01	negative	negative	Negative	0	0							1962-04-10	FEMALE
65	panel 1	no	positive_p			positive	negative	Positive	3	0	BRCA1;11;NM_007294;c.3607C>T;p.Arg1203Ter;Pathogenic-Clinically significant variant;79%	NBN;6;NM_002485;c.657_661del;p.Lys219AsnfsTer16;Pathogenic-Clinically significant variant;47%	TP53;8;NM_000546;c.817C>T;p.Arg273Cys;Pathogenic variant;55%				1980-08-18	FEMALE
66	panel 1	no	positive_p			negative	positive	Positive	1	0	BRCA2;11;NM_000059;c.6839_6840insA;p.Glu2282Argfs*11;Pathogenic-Clinically significant variant;70						1959-05-31	FEMALE
68	panel 1	no	positive_p			negative	negative	Negative	1	0	TP53;5;NM_000546;c.488A>G;p.Tyr163Cys;Pathogenic variant;77						1961-02-17	FEMALE
68	panel 3	no		low	0.01	negative	negative	Negative	0	0							1961-02-17	FEMALE
69	BRCA1/2 status		positive_p			negative	negative	Negative			ATM;30;NM_000051;c.4353del;p.(Asp1452IlefsTer2) ;Pathogenic variant;45	NF1;30;NM_000267;c.3975-47_3981del;Pathogenic variant;90	RAD51C;;NM_058216;c.904+5G>T;Pathogenic variant;45	PTEN;3;NM_000314;c.190_193delinsAGTAGAATACTTTCACA;p.(His64SerfsTer14);Pathogenic variant;57	PTEN;3;NM_000314;c.200_209+10delinsGATAAGA;Pathogenic variant;57	TP53;5;NM_000546;c.536A>G; p.(His179Arg);Pathogenic variant;45	1964-06-27	FEMALE
69	panel 3	no		high	0.99	negative	negative	Negative	0	0							1964-06-27	FEMALE
70	panel 1	no	positive_p			negative	negative	Negative	1	0	TP53;8;NM_000546;c.838A>G;p.Arg280Gly;Pathogenic variant;49%						1941-02-02	FEMALE
70	panel 3	no		low	0.07	negative	negative	Negative	0	0							1941-02-02	FEMALE
71	panel 1	no	positive_p			positive	negative	Positive	2	0	BRCA1;19;NM_007294;c.5251C>T; p.(Arg1751*) ;Pathogenic-Clinically significant variant;68	TP53;5;NM_000546;c.524G>A;p.(Arg175His);Pathogenic variant;57					1953-10-27	FEMALE
72	panel 1	no	positive_p			positive	negative	Positive	1	0	BRCA1;19;NM_007294;c.5266dup;p.Gln1756Profs*74;Pathogenic-Clinically significant variant;52						1958-05-04	FEMALE
73	panel 1	no	positive_p			negative	negative	Negative	1	0	TP53;6;NM_000546;c.584T>C;p.Ile195Thr;Pathogenic variant;95						1960-05-04	FEMALE
73				low	0.17
74	panel 1	no	positive_p			positive	negative	Positive	3	0	BRCA1;10;NM_007294;c.2933dup;p.(Tyr978Ter);Pathogenic-Clinically significant variant;84	CDKN2A;1;NM_000077;c.24_27del;p.(Ser8ArgfsTer17);Pathogenic variant;28	TP53;6;NM_000546;c.583A>T;p.(Ile195Phe);Likely Pathogenic variant;72				1954-10-07	FEMALE
75	panel 1	no	positive_p			positive	negative	Positive	2	0	BRCA1;6;NM_007294;c.342del;p.Pro115LeufsTer4;Pathogenic-Clinically significant variant;89	TP53;8;NM_000546;c.844C>T;p.Arg282Trp;Pathogenic variant;72					1967-03-12	FEMALE
76	panel 1	no	negative			negative	negative	Negative	0	0							1953-01-17	FEMALE
76	panel 3	no		low	0.01	negative	negative	Negative	0	0							1953-01-17	FEMALE
77	panel 1	no	positive_p			positive	negative	Positive	2	0	BRCA1;18;NM_007294;c.5161del;p.Gln1721Serfs*9;;Pathogenic-Clinically significant variant;72	TP53;8;NM_000546;c.920-1G>A;-;Pathogenic variant;52					1955-07-18	FEMALE
78	panel 1	no	positive_p			negative	negative	Negative	2	0	ATM;50;NM_000051;c.7327C>T;p.Arg2443Ter;Pathogenic variant;21	TP53;5;NM_000546;c.376T>G;p.Tyr126Asp;Likely Pathogenic variant;73					1953-12-26	FEMALE
78	panel 3	no		low	0.01	negative	negative	Negative	0	0							1953-12-26	FEMALE
79	panel 1	no	positive_lp			negative	negative	Negative	1	0	TP53;4;NM_000546;c.325T>G;p.Phe109Val;Likely Pathogenic variant;88						1948-08-19	FEMALE
79	panel 3	no		low	0.12	negative	negative	Negative									1948-08-19	FEMALE
80	BRCA1/2 status		negative			negative	negative	Negative									1960-02-19	FEMALE
80	panel 3	no		Low	0.02	negative	negative	Negativ	0	0							1960-02-19	FEMALE
81	panel 1	no	negative			negative	negative	Negative	0	0							1971-11-07	FEMALE
81	panel 3	no		low	0.04	negative	negative	Negative	0	0							1971-11-07	FEMALE
82	BRCA1/2 status		positive_lp			negative	negative	Negative			TP53;5;NM_00054;c.472C>G; p.(Arg158Gly);Pathogenic variant;80						1948-02-15	FEMALE
82	panel 3	no		high	0.81	negative	negative	Negative	0	0							1948-02-15	FEMALE
83	panel 1	no	negative			negative	negative	Negative	0	0							1956-10-25	FEMALE
83	panel 1	no		low	0.04	negative	negative	Negative									1956-10-25	FEMALE
84	panel 1	no	negative			negative	negative	Negative	0	0							1981-04-19	FEMALE
84	panel 3	no		low	0.001	negative	negative	Negative	0	0							1981-04-19	FEMALE
85	panel 1	no	positive_p			negative	negative	Negative	1	0	TP53;7;NM_000546;c.742C>T;p.Arg248Trp;Pathogenic variant;79						1979-04-24	FEMALE
85	panel 3	no		low	0.27	negative	negative	Negative	0	0							1979-04-24	FEMALE
86	panel 1	no	positive_p			negative	negative	Negative	1	0	TP53;8;NM_000546;c.818G>A;p.Arg273His;Pathogenic variant;82						1956-03-04	FEMALE
86	panel 3	no		low	0.02	negative	negative	negative	0	0							1956-03-04	FEMALE
87	panel 1	no	negative			negative	negative	Negative	0	0							1969-06-20	FEMALE
87	panel 3	yes		fail	0	negative	negative	Negative	0	0							1969-06-20	FEMALE
88	panel 1	no	positive_p			negative	negative	Negative	1	0	TP53;5;NM_000546;c.420_426del;p.Pro142Serfs*26;Pathogenic variant;50						1950-04-18	FEMALE
88	panel 3	no		high	0.9	negative	negative	Negative	0	0							1950-04-18	FEMALE
89	panel 1	no	positive_p			positive	negative	Positive	2	0	BRCA1;10;NM_007294;c.1323del;p.Cys442ValfsTer11;Pathogenic-Clinically significant variant;90	TP53;6;NM_000546;c.646G>A;p.Val216Met;Pathogenic variant;90					1959-10-24	FEMALE
90	panel 1	no	positive_p			positive	negative	Positive	2	0	BRCA1;13;NM_007294;c.4402_4436del;p.Asn1468Valfs*4;-;84	TP53;4;NM_000546;c.154C>T;p.Gln52*;-;76					1967-12-15	FEMALE
91	panel 1	no	positive_p			negative	negative	Negative	1	0	TP53;7;NM_000546;c.723del;p.(Cys242AlafsTer5);Pathogenic variant;25						1954-04-15	FEMALE
91	panel 3	no		high	0.94	negative	negative	negative	0	0							1954-04-15	FEMALE
92	panel 1	no	positive_lp			positive	negative	Positive	2	0	BRCA1;17;NM_007294;c.5075-2A>T;-;-;62	TP53;6;NM_000546;c.608_626del;p.Val203GlufsTer38;-;43					1966-07-16	FEMALE
93	BRCA1/2 status		negative			negative	negative	Negative									1968-09-01	FEMALE
93	panel 3	no		low	0.07	negative	negative	Negative	0	0							1968-09-01	FEMALE
94	panel 1	no	positive_p			positive	negative	Positive	2	0	BRCA1;10;NM_007294;c.1374del;p.Asp458Glufs*17;Pathogenic-Clinically significant variant;85	TP53;7;NM_000546;c.722C>A;p.Ser241Tyr;Likely Pathogenic variant;78					1955-07-15	FEMALE
95	panel 1	no	positive_p			negative	negative	Negative	3	0	NF1;21;NM_000267;c.2446C>T;p.Arg816Ter;Pathogenic variant;27	TP53;6;NM_000546;c.659A>G;p.Tyr220Cys;Pathogenic variant;82	PTEN;1;NM_000314;c.69_79del;p.Asp24TyrfsTer16;Pathogenic variant;36				1962-08-24	FEMALE
95	panel 3	no		high	0.99	negative	negative	Negativ	0	0							1962-08-24	FEMALE
96	panel 1	no	positive_p			negative	negative	Negative	1	0	TP53;6;NM_000546;c.659A>G;p.Tyr220Cys;Pathogenic variant;96						1955-03-26	FEMALE
96	panel 3	no		low	0.15	negative	negative	Negative	0	0							1955-03-26	FEMALE
97	panel 1	no	positive_p			negative	negative	Negative	1	0	TP53;4;NM_000546;c.430C>T;p.Gln144Ter;Pathogenic variant;59						1956-06-09	FEMALE
97	panel 3	no		low	0.25	negative	negative	negative	0	0							1956-06-09	FEMALE
98	panel 1	no	positive_p			negative	negative	Negative	1	0	TP53;7;NM_000546;c.734G>A;p.Gly245Asp;Pathogenic variant;62%						1970-05-02	FEMALE
98	panel 3	no		low	0.33	negative	negative	Negative	0	0							1970-05-02	FEMALE
99	panel 1	no	vus			negative	negative	Negative	0	1							1945-08-01	FEMALE
99	panel 1	no		LOW	0.17	negative	negative	Negative	0	1							1945-08-01	FEMALE
100	panel 1	no	positive_p			positive	negative	Positive	3	0	BRCA1;10;NM_007294;c.3756_3759del;p.(Ser1253Argfs*10);Pathogenic-Clinically significant variant;80	TP53;7;NM_000546;c.734G>A;p.(Gly245Asp);Pathogenic variant;60	MUTYH;9;NM_001128425;c.734G>A;p.(Arg245His);Likely Pathogenic variant;38				1980-04-03	FEMALE
101	panel 1	no	positive_p			negative	negative	Negative	1	0	TP53;6;NM_000546;c.599del;p.Asn200IlefsTer47;Pathogenic variant;61%						1942-01-03	FEMALE
101	panel 3	no		low	0.03	negative	negative	Negative	0	0							1942-01-03	FEMALE
102	panel 1	no	positive_p			negative	negative	Negative	1	0	TP53;7;NM_000546;c.742C>T;p.Arg248Trp;Pathogenic variant;67						1967-12-17	FEMALE
102	panel 3	no		low	0.02	negative	negative	Negative	0	0							1967-12-17	FEMALE
103	panel 1	no	positive_p			negative	negative	Negative	1	0	TP53;6;NM_000546;c.574C>T;p.Gln192Ter;Pathogenic-Clinically significant variant;27						1958-01-16
103	panel 3	no		high	0.96	negative	negative	Negative	0	0							1958-01-16	FEMALE
104	panel 1	no	positive_p			positive	negative	Positive	2	0	BRCA1;;NM_007294;c.135-2A>G;;Pathogenic-Clinically significant variant;91	TP53;17;NM_000546;c.783del;p.(Ser261ArgfsTer84);Pathogenic variant;62					1963-12-17	FEMALE
105	panel 1	no	positive_p			negative	negative	Negative	1	0	TP53;6;NM_000546;c.586C>T;p.Arg196Ter;Pathogenic variant;87						1954-11-05	FEMALE
105	panel 3	no		low	0.27	negative	negative	Negative	0	0							1954-11-05	FEMALE
106	panel 1	no	negative			negative	negative	Negative	0	0							1991-06-22	FEMALE
106	panel 3	no		low	0.22	negative	negative	negative	0	0							1991-06-22	FEMALE
107	BRCA1/2 status		negative			negative	negative	Negative									1961-05-27	FEMALE
107	panel 3	no		high	0.99	negative	negative	Negative	0	0							1961-05-27	FEMALE
108	panel 1	no	positive_lp			negative	negative	Negative	1		PPP2R2A;10;NM_002717;c.1207C>T;p.Arg403Ter;Likely Pathogenic variant;50						1957-09-08	FEMALE
108	panel 1	no		low	0.01	negative	negative	Negative	1		PPP2R2A;10;NM_002717;c.1207C>T;p.Arg403Ter;Likely Pathogenic variant;50						1957-09-08	FEMALE
109	panel 1	no	positive_p			negative	positive	Positive	2	0	BRCA2;15;NM_000059;c.7588del;p.Gln2530Lysfs*21;Pathogenic-Clinically significant variant;57	TP53;8;NM_000546;c.818G>T;p.Arg273Leu;Pathogenic variant;52					1954-08-13	FEMALE
111	panel 1	no	positive_p			positive	negative	Positive	3	0	BRCA1;10;NM_007294;c.3607C>T;p.Arg1203*;Pathogenic-Clinically significant variant;81	BLM;5;;c.1013C>G;p.Ser338*;Likely Pathogenic variant;34	TP53;7;NM_000546;c.686_687del;p.Cys229Tyrfs*10;Pathogenic variant;74				1970-09-28	FEMALE
112	panel 1	no	positive_lp			negative	negative	Negative	1	0	CHEK2;4;NM_007194;c.470T>C;p.Ile157Thr;Pathogenic-Clinically significant variant;57						1963-10-11	FEMALE
112	panel 3	no		high	0.93	negative	negative	negative	0	0							1963-10-11	FEMALE
113	panel 1	no	positive_lp			negative	negative	Negative	1	0	TP53;7;NM_000546;c.727_728del;p.Met243Glyfs*20;Likely Pathogenic variant;60						1951-02-18	FEMALE
113	panel 3	no		Low	0.2	negative	negative	Negativ	0	0							1951-02-18	FEMALE
114	panel 1	no	positive_p			positive	negative	Positive	3	0	BRCA1;19;NM_007294;c.5266dup;p.Gln1756ProfsTer74;Pathogenic-Clinically significant variant;67	CDH1;16;NM_004360;c.2521G>T;p.Glu841Ter;Pathogenic variant;25	TP53;7;NM_000546;c.730G>A;p.Gly244Ser;Pathogenic variant;44				1987-02-19	FEMALE
115	BRCA1/2 status		negative			negative	negative	Negative									1962-11-19	FEMALE
115	panel 3	no		high	0.96	negative	negative	Negative	0	0							1962-11-19	FEMALE
116	panel 1	no	positive_p			positive	negative	Positive	2	0	BRCA1;10;NM_007294;c.1944del;p.Glu649ArgfsTer2;Pathogenic-Clinically significant variant;72	TP53;10;NM_000546;c.997del;p.Arg333ValfsTer12;Pathogenic variant;72					1951-12-11	FEMALE
117	panel 1	no	negative			negative	negative	Negative	0	0							1943-05-31	FEMALE
117	panel 3	no		Low	0.28	negative	negative	Negative	0	0							1943-05-31	FEMALE
118	panel 1	no	positive_p			negative	positive	Positive	5	0	BRCA2;10;c.9097dup;p.Thr3033AsnfsTer11;34%	PTEN;c.376G>A;p.Ala126Thr;23%;	NF1;c.3916C>T;p.Arg1306Ter;23%;	MSH2;c.211G>C;p.Gly71Arg;53%;	MSH2;c.1600del;p.Arg534ValfsTer;9;25%		1970-01-01	FEMALE
119			positive_p			negative	negative	Negative	2	0	PMS2;2;NM_000535:c.1018A>T, p.(Lys340*);50	TP53;8;NM_000546:c.856G>T; p.(Glu286*) ;92;					1955-01-01	FEMALE
119				Low	0.01												1955-01-01
120			positive_p			negative	negative	Negative	1	0	TP53;7;NM_000546:c.713G>T; p.(Cys238Phe) ;71;						1949-11-29
120				low	0.17												1949-11-29
121			positive_p			negative	negative	Negative	2	0	TP53; 5;NM_000546:c.404G>T;p.(Cys135Phe) ;24	TP53;8; NM_000546:c.901_902insT; p.(Pro301Leufs*5;22					1978-01-30
121				low	0.01												1978-01-30
122			negative			negative	negative	Negative									1967-06-22
122				high	0.56												1967-06-22
123			positive_p			negative	negative	Negative	1	0	TP53; 6;NM_000546:c.641A>G, p.(His214Arg) ;86						1956-05-11
123				low	0.11												1956-05-11
124			positive_p			positive	negative	Positive	2	0	BRCA1;10; NM_007294:c.885_886del;p.Asp295Glufs*8;92;	TP53;8;NM_000546:c.797G>A; p.Gly266Glu;94;					1954-04-05
125			positive_p			negative	negative	Negative	1		TP53; 8;NM_000546:c.820G>T;p.(Val274Phe) ;84;						1959-10-05
125				low	0.03												1959-10-05
126			positive_p			negative	negative	Negative			TP53;6;NM_000546:c.574C>;p.(Gln192*);29						1962-10-01
126				low	0.17												1962-10-01
127			positive_p			negative	negative	Negative	1		TP53;4;NM_000546:c.272G>A;p.Trp91*;87						1958-12-07
127				high	0.99												1958-12-07
128			positive_p			negative	negative	Negative	1		CHEK2;4; NM_007194:c.470T>C; p.Ile157Thr						1967-05-04
128				low	0.05												1967-05-04
129			positive_p			negative	negative	Negative	1		TP53;6;NM_000546;c.659A>G;p.Tyr220Cys;Pathogenic variant;84						1970-08-13
129				high	0.91				0								1970-08-13
130			negative			negative	negative	Negative									1965-04-23
130				high	0.67												1965-04-23
131			positive_p			positive	negative	Positive	2		BRCA1;10; NM_007294:c.2761C>T p.Gln921*';61	TP53, Exon 7, NM_000546:c.700T>C, p.Tyr234His;18					1983-04-25
132			positive_p			negative	negative	Negative	2		FANCL;1; NM_001114636:c.2T>C;p.(Ala2_Met74del);65;	TP53;7; NM_000546:c.701A>G; p.(Tyr234Cys);63;					1958-03-20
132				low	0.2												1958-03-20
133			negative			negative	negative	Negative									1940-09-30
133				low	0.3												1940-09-30
